# Supplementary material for: Causes of Death in Stray Cat Colonies of Milan: A Five-Year Report
Source: Animals (Basel). 2021 Nov 19;11(11):3308. doi: 10.3390/ani11113308 (PMC8614475; doi:10.3390/ani11113308)
Supplement: Supplementary file 1 [file animals-11-03308-s001.zip]

Archive with 1 entries (1 files):
- animals-1469648-supplementary.pdf
